# Supplementary material for: Multisystem clinicopathologic and genetic analysis of MELAS
Source: Orphanet J Rare Dis. 2024 Dec 24;19:487. doi: 10.1186/s13023-024-03511-4 (PMC11668008; doi:10.1186/s13023-024-03511-4)
Supplement: Supplementary file 1 — Additional file 1. [file 13023_2024_3511_MOESM1_ESM.xlsx]

## Sheet: Sheet1
Table S1: Summary of demographic, neuroradiological, morphological, and genetic data of 29 MELAS patients
													Blood lactate(mmol/L)(n=12)		Neuroimaging			Muscle biopsy（n=16）
Patient ID	Pathological Number	Molecular number	Sex	Age(years)	Age of onset(years)	Alive or Dead	Survival time（years）	MDC score	Genetic testing	Variant ratio/Variant frequency(%)	Initial symptoms	Main clinical manifestation	Rest	After exercise	1H-MRS(n=9)	31P-MRS(n=4)	MRI (areas affected by abnormal signal)（n=21）	RRF(n=14)	RBF(n=9)	COX-positive fibers(n=10)	COX-negative fibers(n=12)	SDH-positive blood vessels(n=9)
1	201670757	M201618188	Female	17	17	Dead	/	9	m.3243A>G	78.7%	Speech Disorder	Speech disorder/Ataxia/Dizziness/Nausea vomiting/Visual impairment/Seizure/Sinus tachycardia	15.1	16.5	/	/	Parietal lobe，Basal ganglia，Cerebellum，	+	-	+	+	+
2	201624776	M201606024	Female	60	50	Alive	8	9	Nomal	/	Ptosis	Visual impairment/Muscle weakness/Movement restriction	/	/	Decreased NAA，Elevated Lac	Significant increase in post-exercise Pi/PCr，Moderate decrease in Pi/PCr during the recovery phase	Frontal lobe，Parietal lobe，ventricle	+	+	+	+	+
3*	201510197,	M201500821, M201100736	Female	15	11	Dead	/	9	m.3243A>G	89.3%	Limb Convulsions	Limb Convulsions/Diabetes/Exercise intolerance	8.2	10.6	Elevated Lac	Elevation of Pi/PCr compared to normal values in rest，Significant increase in post-exercise Pi/PCr，Moderate decrease in Pi/PCr during the recovery phase	Parietal lobe，Occipital lobe,Thalamus	+	-	+	+	+
4*	201510199,	M201500822	Female	39	34	Dead	/	7	m.3243A>G	66.7%	Tinnitus or Hearing Impairment	Hearing impairment/Visual impairment/Diabetes/Exercise intolerance	/	/	/	/	/	-	+	+	+	+
5*	201510198,	M201500824	Female	63	60	Alive	9	8	m.3243A>G	42.5%	Tinnitus or Hearing Impairment	Auditory impairment/Migraine-like headache/Limb convulsions/Diabetes	/	/	/	/	/	+	+	+	+	+
6	201444796	/	Male	13	9	Dead	/	7	m.6352-13952del	/	Ptosis	Visual impairment/Muscle weakness/Developmental delay/Exercise intolerance	/	/	/	/	Nomal	+	+	+	-	+
7	201426657	M201402590	Female	21	19	Alive	10	8	m.3243A>G	28.5%	Decreased Consciousness	Decreased Consciousness	/	/	Decreased NAA，	/	Nomal	+	+	+	-	+
8	/	M201510588	Female	34	12	Dead	/	7	m.3243A>G	72.4%	Tinnitus or Hearing Impairment	Hearing impairment/Intractable vomiting/Limb convulsions/Decreased Consciousness/Cognitive decline/Speech disorder/Diabetes/Developmental delay	1.7	5.8	Decreased NAA，Elevated Lac	/	Frontal lobe，Parietal lobe，Temporal lobe	/	/	/	/	/
9	/	M201602433	Female	39	39	Alive	8	6	m.3243A>G	58.7%	Decreased Consciousness	Decreased Consciousness/Nausea vomiting/Limb convulsions/Hearing impairment/Diabetes	3.1	5.1	/	/	Nomal	/	/	/	/	/
10	/	M201601261	Female	52	46	Dead	/	6	m.3243A>G，m.8281_8289del	11.9%	Seizure-like Episodes	Migraine-like headache/Dizziness/Cognitive decline/Psychiatric abnormalities/Fever/Seizure/Muscle weakness/Hearing impairment/Diabetes/Exercise intolerance	1.7	3.3	/	/	Temporal lobe，Parietal lobe	/	/	/	/	/
11	/	M201500371	Female	40	39	Alive	9	6	m.3243A>G，m.8281-8290del insA	14.4%	Fever	Fever/Nausea vomiting/Psychiatric abnormalities/Diabetes	2.4	4.8	Decreased NAA，Elevated Lac，	Significant increase in post-exercise Pi/PCr，Moderate decrease in Pi/PCr during the recovery phase	Temporal lobe	/	/	/	/	/
12	/	M201406128	Male	21	20	Alive	10	6	m.3243A>G	86.3%	Fever	Fever/Muscle weakness/Migraine-like headache/Cognitive decline/Psychiatric abnormalities/Speech disorder/Hearing impairment/Seizure/Exercise intolerance	/	/	Decreased NAA	Significant increase in post-exercise Pi/PCr，Moderate decrease in Pi/PCr during the recovery phase	Temporal lobe，Parietal lobe，Occipital lobe，Corona radiata	/	/	/	/	/
13	201434287	M201403367	Male	47	39	Dead	/	7	Nomal	/	Proximal Muscle Weakness	Muscle weakness/Muscle atrophy/Movement restriction/Exercise intolerance	/	/	/	/	Basal ganglia	+	+	+	+	+
14	/	M201400865	Male	26	26	Dead	/	6	m.3243A>G	90.4%	Seizure-like Episodes	Seizure/Fever/Nausea vomiting/Limbs numbness	2.1	8.6	/	/	Temporal lobe，Parietal lobe	/	/	/	/	/
15	/	M201700166	Female	30	24	Dead	/	4	m.3243A>G	37.5%	Limb Convulsions	Limb convulsions/Decreased Consciousness/Visual impairment/Generalized pain/Diabetes	/	/	/	/	Frontal lobe，Cerebellum	/	/	/	/	/
16		M201706617	Male	19	19	Alive	7	4	m.3243A>G	82.4%	Proximal Muscle Weakness	Muscle weakness/Dizziness/Nausea vomiting/Fever/Visual impairment/Speech disorder/Limbs numbness	/	/	/	/	Nomal	/	/	/	/	/
17	/	M201709679	Female	30	30	Dead	/	7	m.3243A>G	41.0%	Limb Convulsions	Limb convulsions/Cognitive decline/Hearing impairment/Diabetes/Developmental delay/Exercise intolerance	3.5	7.1	Decreased NAA，Elevated Lac	/	/	/	/	/	/	/
18	S201802143	/	Male	40	40	Alive	6	7	m.3243A>G	33.0%	Speech Disorder	Aphasia/Developmental delay	/	/	/	/	/	+	-	+	-	+
19	S201911069	/	Male	21	18	Alive	5	7	m.3243A>G	/	Limb Convulsions	Limb convulsions/Seizure/Migraine-like headache	/	/	/	/	/	+	-	-	+	-
20	S202024109	/	Male	29	27	Alive	4	10	m.3243A>G	92.5%	Proximal Muscle Weakness	Muscle weakness/Limbs numbness	11.4	13.2	Decreased NAA	/	Parietal lobe，Occipital lobe，Basal ganglia	+	-	-	+	-
21	S202026518	M202028676	Male	40	34	Dead	/	9	m.3243A>G	26.0%	Proximal Muscle Weakness	Muscle weakness/Difficulty with urination and defecation/Dysphagia and choking on liquids/Speech disorder/Limbs numbness/Muscle weakness/Movement restriction/Diabetes	3.8	6.4	/	/	Basal ganglia，Cerebellum	+	+	-	+	-
22	S202104879	M202104754	Female	28	28	Alive	3	9	m.3243A>G	24.3%	Blurry Vision	Visual impairment/Limb convulsions/Decreased Consciousness	15	16.8	/	/	Parietal lobe，Occipital lobe，Brainstem，Cerebellum	+	+	-	+	-
23	S202118285	/	Male	29	28	Alive	3	6	5628 T>C	99.4%	Proximal Muscle Weakness	Muscle weakness/Exercise intolerance/Migraine-like headache	2.3	12	/	/	Nomal	+	+	-	+	-
24	S202120227	/	Male	36	36	Alive	3	6	m.3243A>G	25.3%	Mental Abnormalities	Psychiatric abnormalities/Decreased Consciousness/Limb convulsions/Speech disorder	/	/	/	/	/	+	-	-	+	-
25	201405669	M201400403	Female	22	22	Alive	10	4	m.3243A>G	57.8%	Fever	Fever/Migraine-like headache/Nausea vomiting/Visual impairment/Limb convulsions	/	/	/	/	/	-	-	+	-	-
26	/	M201506941	Female	35	35	Alive	9	4	m.3243A>G	34.6%	Tinnitus or Hearing Impairment	Hearing impairment/Diabetes	/	/	/	/	Basal ganglia	/	/	/	/	/
27	/	M201501625	Female	61	61	Alive	9	4	m.3243A>G	19.1%	Limb Convulsions	Limb convulsions/Psychiatric abnormalities/Seizure/Cognitive decline/Diabetes	/	/	/	/	Frontal lobe，Basal ganglia，Corona radiata	/	/	/	/	/
28	/	M201403206	Female	14	14	Dead	/	6	m.3243A>G	61.2%	Migraine-like headache	Migraine-like headache	/	/	Decreased NAA，Elevated Lac	/	Temporal lobe，Parietal lobe，Occipital lobe	/	/	/	/	/
29	/	M201400988	Male	24	24	Alive	10	4	m.3243A>G	85.0%	Limb Convulsions	Limb convulsions/Psychiatric abnormalities/Movement restriction	/	/	/	/	/	/	/	/	/	/
*:The three cases are members of a MELAS family.
